# Supplementary material for: A Conserved uORF Regulates APOBEC3G Translation and Is Targeted by HIV-1 Vif Protein to Repress the Antiviral Factor
Source: Biomedicines. 2021 Dec 22;10(1):13. doi: 10.3390/biomedicines10010013 (PMC8773096; doi:10.3390/biomedicines10010013)
Supplement: Supplementary file 1 [file biomedicines-10-00013-s001.zip]

Archive with 4 entries (4 files):
- biomedicines-1451891-supplementary.pdf
- Table S1-211021.xlsx
- Table S2-211021.xlsx
- Table S3-reactivity values 211021.xlsx
